# Supplementary material for: Identification of a Novel Non-Canonical Splice-Site Variant in ABCD1
Source: J Clin Med. 2023 Jan 6;12(2):473. doi: 10.3390/jcm12020473 (PMC9863105; doi:10.3390/jcm12020473)
Supplement: Supplementary file 1 [file jcm-12-00473-s001.zip]

Archive with 1 entries (1 files):
- jcm-2096579-SI.pdf
